# Supplementary material for: Proteolytically Resistant Bioactive Peptide-Grafted Sr/Mg-Doped Hardystonite Foams: Comparison of Two Covalent Functionalization Strategies
Source: Biomimetics (Basel). 2023 Apr 29;8(2):185. doi: 10.3390/biomimetics8020185 (PMC10204510; doi:10.3390/biomimetics8020185)
Supplement: Supplementary file 1 [file biomimetics-08-00185-s001.zip]

Archive with 1 entries (1 files):
- biomimetics-2274363-supplementary.pdf
